# Supplementary material for: Prevalence of malaria and associated factors among symptomatic pregnant women attending antenatal care at three health centers in north-west Ethiopia
Source: PLoS One. 2022 Apr 7;17(4):e0266477. doi: 10.1371/journal.pone.0266477 (PMC8989222; doi:10.1371/journal.pone.0266477)
Supplement: S1 File — (ZIP) [file pone.0266477.s001.zip]

Archive with 2 entries (2 files):
- Supporting information files/data entry.sav
- Supporting information files/questionnaire.docx
